# Supplementary material for: Lactobacillus gasseri CRISPR-Cas9 characterization In Vitro reveals a flexible mode of protospacer-adjacent motif recognition
Source: PLoS One. 2018 Feb 2;13(2):e0192181. doi: 10.1371/journal.pone.0192181 (PMC5796720; doi:10.1371/journal.pone.0192181)
Supplement: S1 Table — (XLSX) [file pone.0192181.s004.xlsx]

## Sheet: S1 Table
	Original Spacer	Hit Identification	Accession Number	Position	5' Flank	Protospacer	3' Flank	Hit coverage
1	CAAAGATTAAACAGATAGTAGGTGATTAG	Lactobacillus kefiranofaciens ZW3 pWW2	CP002766.1	10165 to 10214.	taccaaccaa	CAAAGGATTAAACAGATAGTAGGTGATTAG	atgaaagaca	30/30
2	GAGCTCTTAAATAAAGTGGTTGATCGCACG	Lactobacillus paracasei subsp. paracasei 8700:2 plasmid 1	CP002392.1	4611 to 4660.	aaaagcagat	GAACTCTTAAATAAAGTGGTTGATCGCACG	actaaaaaac	29/30
3	AATTTTAGAAATAAGCCAGTTCGAAGGGCT	Lactobacillus phage KC5a	DQ320509.1	6344 to 6393.	tccacgaaac	AATTTTAGAAATAAGCCAGTTCGAAGGGCT	actaactggg	30/30
4	AGCAAAGTTTCAACAATTGCTGATTCAGGG	Lactobacillus bacteriophage phi adh	AJ131519.1	4457 to 4506	tacaacgttt	GGCAAAGTTTCAACAATTATTGATTCAGGG	gttaagactg	27/30
5	CCTAGAGTACGTGGCTTATAGAAGGAAGGT	Lactobacillus johnsonii prophage Lj965	AY459535.1	17673 to 17722	tactgtacga	CCTAGAGTACGTGGCTTATAGAAGGAAGGT	gtaaatgtgg	30/30
6	TCTCTCGAAAGAAAAGTGTTGTCGTCAATT	Lactobacillus phage phi jlb1	KF767351.1	15355 to 15404	ttcaacataa	TCTCTCGAAAGAAAAGTGTTGTCGTCAATT	gtaaaactaa	30/30
7	TTGCGTGGTCTGTTCAAAATTAAGCTCTGG	Lactobacillus gasseri plasmid pLgLA39	AB436615.1	17010 to 17059	gtctttcagc	TTGCGTGGTCTGTTCAAAATTAAGCTCTGG	ataaagtttt	30/30
8	CATCACTAGCACAAGCTAATCAGTTGTTAA	Lactobacillus plantarum WCFS1 plasmid pWCFS103	CR377166.1	29539 to 29588	cagcaaacca	CATCACTAGCACAAGCTAATCAGTTGTTAA	ataaagtggt	30/30
							ntaaa
S1 Table. Protospacers bioinformatically identified by alignment of spacers in the Lga CRISPR array to invading sequences (either phage or plasmid), as well as corresponding PAM sequences and the most closely representative PAM motif.
