# Supplementary material for: Lactobacillus gasseri CRISPR-Cas9 characterization In Vitro reveals a flexible mode of protospacer-adjacent motif recognition
Source: PLoS One. 2018 Feb 2;13(2):e0192181. doi: 10.1371/journal.pone.0192181 (PMC5796720; doi:10.1371/journal.pone.0192181)
Supplement: S2 Table — (XLSX) [file pone.0192181.s005.xlsx]

## Sheet: S2 Table
Name	Sequence
tracr98	CUAAACUUUAUUGAUCUAACAACCAGAUUUAAAAUCAAGCAAUGCAUCUUUUGAUGCAAAGUUUCAAUACUUGUCCCGAGCUAUCGAGGGACUUUUUU
tracr96	AAACUUUAUUGAUCUAACAACCAGAUUUAAAAUCAAGCAAUGCAUCUUUUGAUGCAAAGUUUCAAUACUUGUCCCGAGCUAUCGAGGGACUUUUUU
tracr94	ACUUUAUUGAUCUAACAACCAGAUUUAAAAUCAAGCAAUGCAUCUUUUGAUGCAAAGUUUCAAUACUUGUCCCGAGCUAUCGAGGGACUUUUUU
tracr92	UUUAUUGAUCUAACAACCAGAUUUAAAAUCAAGCAAUGCAUCUUUUGAUGCAAAGUUUCAAUACUUGUCCCGAGCUAUCGAGGGACUUUUUU
tracr90	UAUUGAUCUAACAACCAGAUUUAAAAUCAAGCAAUGCAUCUUUUGAUGCAAAGUUUCAAUACUUGUCCCGAGCUAUCGAGGGACUUUUUU
tracr88	UUGAUCUAACAACCAGAUUUAAAAUCAAGCAAUGCAUCUUUUGAUGCAAAGUUUCAAUACUUGUCCCGAGCUAUCGAGGGACUUUUUU
tracr86	GAUCUAACAACCAGAUUUAAAAUCAAGCAAUGCAUCUUUUGAUGCAAAGUUUCAAUACUUGUCCCGAGCUAUCGAGGGACUUUUUU
tracr84 wild type	UCUAACAACCAGAUUUAAAAUCAAGCAAUGCAUCUUUUGAUGCAAAGUUUCAAUACUUGUCCCGAGCUAUCGAGGGACUUUUUU
cr53	CAGUGGAAGAAGUCCAUGAUGUUUUAGAUGGUUGUUAGAUCAAUAAGGCUUAG
cr51	CAGUGGAAGAAGUCCAUGAUGUUUUAGAUGGUUGUUAGAUCAAUAAGGCUU
cr49	CAGUGGAAGAAGUCCAUGAUGUUUUAGAUGGUUGUUAGAUCAAUAAGGC
cr47	CAGUGGAAGAAGUCCAUGAUGUUUUAGAUGGUUGUUAGAUCAAUAAG
cr45	CAGUGGAAGAAGUCCAUGAUGUUUUAGAUGGUUGUUAGAUCAAUA
cr43	CAGUGGAAGAAGUCCAUGAUGUUUUAGAUGGUUGUUAGAUCAA
cr41 wild type	CAGUGGAAGAAGUCCAUGAUGUUUUAGAUGGUUGUUAGAUC
cr39	CAGUGGAAGAAGUCCAUGAUGUUUUAGAUGGUUGUUAGA
S2 Table. The predicted Lga crRNA (targeting PSMD7) and tracrRNA sequences (wild type) were synthesized as shortened and lengthened forms for activity in an in vitro cleavage assay.
