# Supplementary material for: Lactobacillus gasseri CRISPR-Cas9 characterization In Vitro reveals a flexible mode of protospacer-adjacent motif recognition
Source: PLoS One. 2018 Feb 2;13(2):e0192181. doi: 10.1371/journal.pone.0192181 (PMC5796720; doi:10.1371/journal.pone.0192181)
Supplement: S3 Table — (XLSX) [file pone.0192181.s006.xlsx]

## Sheet: S3 Table
target_crRNA	target sequence	PAM	% cutting
PSMD7_5	CTGCCAGGTATTGGTCATCA	TTGAT	2
PSMD7_10	AGGTATTGGTCATCATTGAT	GTGAA	4
PSMD7_16	TGGTCATCATTGATGTGAAG	CCGAA	9
PSMD7_38	GAAGGACCTAGGGCTGCCTA	CAGAA	31
PSMD7_55	CTACAGAAGCGTACATTTCA	GTGGA	14
PSMD7_56	TACAGAAGCGTACATTTCAG	TGGAA	26
PSMD7_57	ACAGAAGCGTACATTTCAGT	GGAAG	21
PSMD7_58	CAGAAGCGTACATTTCAGTG	GAAGA	6
PSMD7_59	AGAAGCGTACATTTCAGTGG	AAGAA	26
PSMD7_60	GAAGCGTACATTTCAGTGGA	AGAAG	6
PSMD7_68	CATTTCAGTGGAAGAAGTCC	ATGAT	2
PSMD7_73	CAGTGGAAGAAGTCCATGAT	GTAAG	4
PSMD7_88	ATGATGTAAGTCATCTTGCT	ATGAA	11
EMX1_2	GGACCACTTGGCCTTCTCCT	CGGAG	27
EMX1_84	TCTCCAATCTCCCTTTTGTT	TTGAT	5
EMX1_132	CCAGGCACCACTGTAGTTTA	GTGAT	4
EMX1_157	CCCCAGTGTCCCCCTTCCCT	ATGGG	7
EMX1_158	CCCAGTGTCCCCCTTCCCTA	TGGGA	24
EMX1_159	CCAGTGTCCCCCTTCCCTAT	GGGAA	41
EMX1_160	CAGTGTCCCCCTTCCCTATG	GGAAT	4
EMX1_166	CCCCCTTCCCTATGGGAATA	ATAAA	24
EMX1_167	CCCCTTCCCTATGGGAATAA	TAAAA	4
EMX1_184	TAATAAAAGTCTCTCTCTTA	ATGAC	5
VCP_16	TGGGTCTTTGAGGCAGCATA	GTAAG	15
VCP_21	CTTTGAGGCAGCATAGTAAG	TAGAT	2
VCP_45	TCTTTCTCTGCAGGTAGCCA	ATGAG	22
VCP_47	TTTCTCTGCAGGTAGCCAAT	GAGAC	8
VCP_66	TGAGACTCACGGGCATGTGG	GTGCT	1
VCP_101	CCCTGTGCTCAGAGGCTGCT	CTGCA	0
VCP_116	CTGCTCTGCAAGCCATCCGC	AAGAA	46
VCP_117	TGCTCTGCAAGCCATCCGCA	AGAAG	10
VCP_119	CTCTGCAAGCCATCCGCAAG	AAGAT	3
VCP_122	TGCAAGCCATCCGCAAGAAG	ATGGA	2
VCP_123	GCAAGCCATCCGCAAGAAGA	TGGAT	2
VCP_132	CCGCAAGAAGATGGATCTCA	TTGAC	0
VCP_133	CGCAAGAAGATGGATCTCAT	TGACC	0
VCP_139	AAGATGGATCTCATTGACCT	AGAGG	2
VCP_140	AGATGGATCTCATTGACCTA	GAGGA	1
VCP_141	GATGGATCTCATTGACCTAG	AGGAT	14
VCP_143	TGGATCTCATTGACCTAGAG	GATGA	10
VCP_144	GGATCTCATTGACCTAGAGG	ATGAG	34
