# Supplementary material for: Lactobacillus gasseri CRISPR-Cas9 characterization In Vitro reveals a flexible mode of protospacer-adjacent motif recognition
Source: PLoS One. 2018 Feb 2;13(2):e0192181. doi: 10.1371/journal.pone.0192181 (PMC5796720; doi:10.1371/journal.pone.0192181)
Supplement: S4 Table — (XLSX) [file pone.0192181.s007.xlsx]

## Sheet: S4 Table
Lga Cas9, mammalian codon-optimized	ACTAAGATCAAGAACGAATACATTGTGGGCCTGGACATCGGAACTAACTCCTGCGGCTGGGTGGCTATGGACTTTCAGAATACGATCCTGCGGATGCACGGAAAGACCGCTATCGGTAGCCATCTGTTCGATGCGGGAAACTCAGCCGCCGACAGACGCGCATTCAGGACCACTAGACGGAGGATTAAGAGGCGCAAGTGGAGGCTCAAACTCCTGGAGGAGATTTTTGATCCATACATGACCGAGGTGGACCCGTACTTCTTCGCCCGGCTGAAGGAGTCCGGACTGTCACCCCTGGACAAGCGGAAGAATGCCTCCAGCATCGTGTTCCCCACCGCCCTGGAGGATAAGAAGTTCTACTGCAACTACCCCACTATCTACCACTTGCGCTACGATCTG…
Lga tracrRNA	UCUAACAACCAGAUUUAAAAUCAAGCAAUGCAUCUUUUGAUGCAAAGUUUCAAUACUUGUCCCGAGCUAUCGAGGGACUUUUUU
crRNA Lga PSMD7_4	CAGUGGAAGAAGUCCAUGAUGUUUUAGAUGGUUGUUAGAUC
crRNA Spy PSMD7_4	AUGUGAAGCCGAAGGACCUAGUUUUAGAGCUAUGCUGUUUUG
crRNA Lga EMX_1	AGUGGUGCCUGGAAAAUAAAGUUUUAGAUGGUUGUUAGAUC
crRNA Lga PSMD7_W38	GAAGGACCUAGGGCUGCCUAGUUUUAGAUGGUUGUUAGAUC
crRNA Lga PSMD7_W59	AGAAGCGUACAUUUCAGUGGGUUUUAGAUGGUUGUUAGAUC
crRNA Spy VCP_125	AGGUAGCCAAUGAGACUCACGUUUUAGAGCUAUGCUGUUUUG
VCP gene target amplicon, 567 long, Lga VCP_20 target site in bold (binds reverse, crRNA is reverse complement	CCAGGAAATGGGAGTTGGCATTTTTCATAGTTGACGCTGCATTTAGAGTAAATCAGAATTGTTGGAGCAGCCTTATTTCTAGGTCCCAAGTCCAGAATTAAGTACTTAAAACCCAGCCCATAAAGGTATTGATAGTATATATTCAAGGAAATGAGAGGACCCAGGGATAGCAGTCAGGGGAAGGATTCTATTGTCTCTGAGCCTCCTGCAGCAGCTGGGTCTTTGAGGCAGCATAGTAAGTAGATCTTTCTCTGCAGGTAGCCAATGAGACTCACGGGCATGTGGGTGCTGACTTAGCAGCCCTGTGCTCAGAGGCTGCTCTGCAAGCCATCCGCAAGAAGATGGATCTCATTGACCTAGAGGATGAGACCATTGATGCCGAGGTCATGAACTCTCTAG…
PSMD7 gene target amplicon, 510 long, Lga PSMD7_4 target site in bold	ACTGTACTGCCCCTCAGCTTATTAATGAAGGGGATCGAAAAGCAGAAGAAATGATGAGATCATTTGAAGCATAAATGCATTTTTGCTGAATATTCTGGTTCATTTCTAATTGATTACAAGAAATAGCTTTAGTAATTGTGAGAAGAATGCCTGAAATTACCCCTTTTGTGCTGGGCGTGAGATGACTTGCTAAGATGTGTTTCTCTGCCAGGTATTGGTCATCATTGATGTGAAGCCGAAGGACCTAGGGCTGCCTACAGAAGCGTACATTTCAGTGGAAGAAGTCCATGATGTAAGTCATCTTGCTATGAACCTGGGAGGTTAGACTGCTACTTATTGGGTGATTAGCTTTTTTTTTTCAATTTTCAGGTCAACAAATCCTTTGTCTCCGTAACAAAA…
EMX1 gene target amplicon, 635 long, EMX1 Doudna target site in bold (binds reverse, crRNA is reverse complement)	CTCCAATGACTAGGGTGGGCAACCACAAACCCACGAGGGCAGAGTGCTGCTTGCTGCTGGCCAGGCCCCTGCGTGGGCCCAAGCTGGACTCTGGCCACTCCCTGGCCAGGCTTTGGGGAGGCCTGGAGTCATGGCCCCACAGGGCTTGAAGCCCGGGGCCGCCATTGACAGAGGGACAAGCAATGGGCTGGCTGAGGCCTGGGACCACTTGGCCTTCTCCTCGGAGAGCCTGCCTGCCTGGGCGGGCCCGCCCGCCACCGCAGCCTCCCAGCTGCTCTCCGTGTCTCCAATCTCCCTTTTGTTTTGATGCATTTCTGTTTTAATTTATTTTCCAGGCACCACTGTAGTTTAGTGATCCCCAGTGTCCCCCTTCCCTATGGGAATAATAAAAGTCTCTCT…
Lga_PSMD7_1	UUCUCUGCCAGGUAUUGGUC
Lga_PSMD7_2	UCUCUGCCAGGUAUUGGUCA
Lga_PSMD7_3	CUCUGCCAGGUAUUGGUCAU
Lga_PSMD7_4	UCUGCCAGGUAUUGGUCAUC
Lga_PSMD7_5	CUGCCAGGUAUUGGUCAUCA
Lga_PSMD7_6	UGCCAGGUAUUGGUCAUCAU
Lga_PSMD7_7	GCCAGGUAUUGGUCAUCAUU
Lga_PSMD7_8	CCAGGUAUUGGUCAUCAUUG
Lga_PSMD7_9	CAGGUAUUGGUCAUCAUUGA
Lga_PSMD7_10	AGGUAUUGGUCAUCAUUGAU
Lga_PSMD7_11	GGUAUUGGUCAUCAUUGAUG
Lga_PSMD7_12	GUAUUGGUCAUCAUUGAUGU
Lga_PSMD7_13	UAUUGGUCAUCAUUGAUGUG
Lga_PSMD7_14	AUUGGUCAUCAUUGAUGUGA
Lga_PSMD7_15	UUGGUCAUCAUUGAUGUGAA
Lga_PSMD7_16	UGGUCAUCAUUGAUGUGAAG
Lga_PSMD7_17	GGUCAUCAUUGAUGUGAAGC
Lga_PSMD7_18	GUCAUCAUUGAUGUGAAGCC
Lga_PSMD7_19	UCAUCAUUGAUGUGAAGCCG
Lga_PSMD7_20	CAUCAUUGAUGUGAAGCCGA
Lga_PSMD7_21	AUCAUUGAUGUGAAGCCGAA
Lga_PSMD7_22	UCAUUGAUGUGAAGCCGAAG
Lga_PSMD7_23	CAUUGAUGUGAAGCCGAAGG
Lga_PSMD7_24	AUUGAUGUGAAGCCGAAGGA
Lga_PSMD7_25	UUGAUGUGAAGCCGAAGGAC
Lga_PSMD7_26	UGAUGUGAAGCCGAAGGACC
Lga_PSMD7_27	GAUGUGAAGCCGAAGGACCU
Lga_PSMD7_28	AUGUGAAGCCGAAGGACCUA
Lga_PSMD7_29	UGUGAAGCCGAAGGACCUAG
Lga_PSMD7_30	GUGAAGCCGAAGGACCUAGG
Lga_PSMD7_31	UGAAGCCGAAGGACCUAGGG
Lga_PSMD7_32	GAAGCCGAAGGACCUAGGGC
Lga_PSMD7_33	AAGCCGAAGGACCUAGGGCU
Lga_PSMD7_34	AGCCGAAGGACCUAGGGCUG
Lga_PSMD7_35	GCCGAAGGACCUAGGGCUGC
Lga_PSMD7_36	CCGAAGGACCUAGGGCUGCC
Lga_PSMD7_37	CGAAGGACCUAGGGCUGCCU
Lga_PSMD7_38	GAAGGACCUAGGGCUGCCUA
Lga_PSMD7_39	AAGGACCUAGGGCUGCCUAC
Lga_PSMD7_40	AGGACCUAGGGCUGCCUACA
Lga_PSMD7_41	GGACCUAGGGCUGCCUACAG
Lga_PSMD7_42	GACCUAGGGCUGCCUACAGA
Lga_PSMD7_43	ACCUAGGGCUGCCUACAGAA
Lga_PSMD7_44	CCUAGGGCUGCCUACAGAAG
Lga_PSMD7_45	CUAGGGCUGCCUACAGAAGC
Lga_PSMD7_46	UAGGGCUGCCUACAGAAGCG
Lga_PSMD7_47	AGGGCUGCCUACAGAAGCGU
Lga_PSMD7_48	GGGCUGCCUACAGAAGCGUA
Lga_PSMD7_49	GGCUGCCUACAGAAGCGUAC
Lga_PSMD7_50	GCUGCCUACAGAAGCGUACA
Lga_PSMD7_51	CUGCCUACAGAAGCGUACAU
Lga_PSMD7_52	UGCCUACAGAAGCGUACAUU
Lga_PSMD7_53	GCCUACAGAAGCGUACAUUU
Lga_PSMD7_54	CCUACAGAAGCGUACAUUUC
Lga_PSMD7_55	CUACAGAAGCGUACAUUUCA
Lga_PSMD7_56	UACAGAAGCGUACAUUUCAG
Lga_PSMD7_57	ACAGAAGCGUACAUUUCAGU
Lga_PSMD7_58	CAGAAGCGUACAUUUCAGUG
Lga_PSMD7_59	AGAAGCGUACAUUUCAGUGG
Lga_PSMD7_60	GAAGCGUACAUUUCAGUGGA
Lga_PSMD7_61	AAGCGUACAUUUCAGUGGAA
Lga_PSMD7_62	AGCGUACAUUUCAGUGGAAG
Lga_PSMD7_63	GCGUACAUUUCAGUGGAAGA
Lga_PSMD7_64	CGUACAUUUCAGUGGAAGAA
Lga_PSMD7_65	GUACAUUUCAGUGGAAGAAG
Lga_PSMD7_66	UACAUUUCAGUGGAAGAAGU
Lga_PSMD7_67	ACAUUUCAGUGGAAGAAGUC
Lga_PSMD7_68	CAUUUCAGUGGAAGAAGUCC
Lga_PSMD7_69	AUUUCAGUGGAAGAAGUCCA
Lga_PSMD7_70	UUUCAGUGGAAGAAGUCCAU
Lga_PSMD7_71	UUCAGUGGAAGAAGUCCAUG
Lga_PSMD7_72	UCAGUGGAAGAAGUCCAUGA
Lga_PSMD7_73	CAGUGGAAGAAGUCCAUGAU
Lga_PSMD7_74	AGUGGAAGAAGUCCAUGAUG
Lga_PSMD7_75	GUGGAAGAAGUCCAUGAUGU
Lga_PSMD7_76	UGGAAGAAGUCCAUGAUGUA
Lga_PSMD7_77	GGAAGAAGUCCAUGAUGUAA
Lga_PSMD7_78	GAAGAAGUCCAUGAUGUAAG
Lga_PSMD7_79	AAGAAGUCCAUGAUGUAAGU
Lga_PSMD7_80	AGAAGUCCAUGAUGUAAGUC
Lga_PSMD7_81	GAAGUCCAUGAUGUAAGUCA
Lga_PSMD7_82	AAGUCCAUGAUGUAAGUCAU
Lga_PSMD7_83	AGUCCAUGAUGUAAGUCAUC
Lga_PSMD7_84	GUCCAUGAUGUAAGUCAUCU
Lga_PSMD7_85	UCCAUGAUGUAAGUCAUCUU
Lga_PSMD7_86	CCAUGAUGUAAGUCAUCUUG
Lga_PSMD7_87	CAUGAUGUAAGUCAUCUUGC
Lga_PSMD7_88	AUGAUGUAAGUCAUCUUGCU
Lga_VCP_1	GCCUCCUGCAGCAGCUGGGU
Lga_VCP_2	CCUCCUGCAGCAGCUGGGUC
Lga_VCP_3	CUCCUGCAGCAGCUGGGUCU
Lga_VCP_4	UCCUGCAGCAGCUGGGUCUU
Lga_VCP_5	CCUGCAGCAGCUGGGUCUUU
Lga_VCP_6	CUGCAGCAGCUGGGUCUUUG
Lga_VCP_7	UGCAGCAGCUGGGUCUUUGA
Lga_VCP_8	GCAGCAGCUGGGUCUUUGAG
Lga_VCP_9	CAGCAGCUGGGUCUUUGAGG
Lga_VCP_10	AGCAGCUGGGUCUUUGAGGC
Lga_VCP_11	GCAGCUGGGUCUUUGAGGCA
Lga_VCP_12	CAGCUGGGUCUUUGAGGCAG
Lga_VCP_13	AGCUGGGUCUUUGAGGCAGC
Lga_VCP_14	GCUGGGUCUUUGAGGCAGCA
Lga_VCP_15	CUGGGUCUUUGAGGCAGCAU
Lga_VCP_16	UGGGUCUUUGAGGCAGCAUA
Lga_VCP_17	GGGUCUUUGAGGCAGCAUAG
Lga_VCP_18	GGUCUUUGAGGCAGCAUAGU
Lga_VCP_19	GUCUUUGAGGCAGCAUAGUA
Lga_VCP_20	UCUUUGAGGCAGCAUAGUAA
Lga_VCP_21	CUUUGAGGCAGCAUAGUAAG
Lga_VCP_22	UUUGAGGCAGCAUAGUAAGU
Lga_VCP_23	UUGAGGCAGCAUAGUAAGUA
Lga_VCP_24	UGAGGCAGCAUAGUAAGUAG
Lga_VCP_25	GAGGCAGCAUAGUAAGUAGA
Lga_VCP_26	AGGCAGCAUAGUAAGUAGAU
Lga_VCP_27	GGCAGCAUAGUAAGUAGAUC
Lga_VCP_28	GCAGCAUAGUAAGUAGAUCU
Lga_VCP_29	CAGCAUAGUAAGUAGAUCUU
Lga_VCP_30	AGCAUAGUAAGUAGAUCUUU
Lga_VCP_31	GCAUAGUAAGUAGAUCUUUC
Lga_VCP_32	CAUAGUAAGUAGAUCUUUCU
Lga_VCP_33	AUAGUAAGUAGAUCUUUCUC
Lga_VCP_34	UAGUAAGUAGAUCUUUCUCU
Lga_VCP_35	AGUAAGUAGAUCUUUCUCUG
Lga_VCP_36	GUAAGUAGAUCUUUCUCUGC
Lga_VCP_37	UAAGUAGAUCUUUCUCUGCA
Lga_VCP_38	AAGUAGAUCUUUCUCUGCAG
Lga_VCP_39	AGUAGAUCUUUCUCUGCAGG
Lga_VCP_40	GUAGAUCUUUCUCUGCAGGU
Lga_VCP_41	UAGAUCUUUCUCUGCAGGUA
Lga_VCP_42	AGAUCUUUCUCUGCAGGUAG
Lga_VCP_43	GAUCUUUCUCUGCAGGUAGC
Lga_VCP_44	AUCUUUCUCUGCAGGUAGCC
Lga_VCP_45	UCUUUCUCUGCAGGUAGCCA
Lga_VCP_46	CUUUCUCUGCAGGUAGCCAA
Lga_VCP_47	UUUCUCUGCAGGUAGCCAAU
Lga_VCP_48	UUCUCUGCAGGUAGCCAAUG
Lga_VCP_49	UCUCUGCAGGUAGCCAAUGA
Lga_VCP_50	CUCUGCAGGUAGCCAAUGAG
Lga_VCP_51	UCUGCAGGUAGCCAAUGAGA
Lga_VCP_52	CUGCAGGUAGCCAAUGAGAC
Lga_VCP_53	UGCAGGUAGCCAAUGAGACU
Lga_VCP_54	GCAGGUAGCCAAUGAGACUC
Lga_VCP_55	CAGGUAGCCAAUGAGACUCA
Lga_VCP_56	AGGUAGCCAAUGAGACUCAC
Lga_VCP_57	GGUAGCCAAUGAGACUCACG
Lga_VCP_58	GUAGCCAAUGAGACUCACGG
Lga_VCP_59	UAGCCAAUGAGACUCACGGG
Lga_VCP_60	AGCCAAUGAGACUCACGGGC
Lga_VCP_61	GCCAAUGAGACUCACGGGCA
Lga_VCP_62	CCAAUGAGACUCACGGGCAU
Lga_VCP_63	CAAUGAGACUCACGGGCAUG
Lga_VCP_64	AAUGAGACUCACGGGCAUGU
Lga_VCP_65	AUGAGACUCACGGGCAUGUG
Lga_VCP_66	UGAGACUCACGGGCAUGUGG
Lga_VCP_67	GAGACUCACGGGCAUGUGGG
Lga_VCP_68	AGACUCACGGGCAUGUGGGU
Lga_VCP_69	GACUCACGGGCAUGUGGGUG
Lga_VCP_70	ACUCACGGGCAUGUGGGUGC
Lga_VCP_71	CUCACGGGCAUGUGGGUGCU
Lga_VCP_72	UCACGGGCAUGUGGGUGCUG
Lga_VCP_73	CACGGGCAUGUGGGUGCUGA
Lga_VCP_74	ACGGGCAUGUGGGUGCUGAC
Lga_VCP_75	CGGGCAUGUGGGUGCUGACU
Lga_VCP_76	GGGCAUGUGGGUGCUGACUU
Lga_VCP_77	GGCAUGUGGGUGCUGACUUA
Lga_VCP_78	GCAUGUGGGUGCUGACUUAG
Lga_VCP_79	CAUGUGGGUGCUGACUUAGC
Lga_VCP_80	AUGUGGGUGCUGACUUAGCA
Lga_VCP_81	UGUGGGUGCUGACUUAGCAG
Lga_VCP_82	GUGGGUGCUGACUUAGCAGC
Lga_VCP_83	UGGGUGCUGACUUAGCAGCC
Lga_VCP_84	GGGUGCUGACUUAGCAGCCC
Lga_VCP_85	GGUGCUGACUUAGCAGCCCU
Lga_VCP_86	GUGCUGACUUAGCAGCCCUG
Lga_VCP_87	UGCUGACUUAGCAGCCCUGU
Lga_VCP_88	GCUGACUUAGCAGCCCUGUG
Lga_VCP_89	CUGACUUAGCAGCCCUGUGC
Lga_VCP_90	UGACUUAGCAGCCCUGUGCU
Lga_VCP_91	GACUUAGCAGCCCUGUGCUC
Lga_VCP_92	ACUUAGCAGCCCUGUGCUCA
Lga_VCP_93	CUUAGCAGCCCUGUGCUCAG
Lga_VCP_94	UUAGCAGCCCUGUGCUCAGA
Lga_VCP_95	UAGCAGCCCUGUGCUCAGAG
Lga_VCP_96	AGCAGCCCUGUGCUCAGAGG
Lga_VCP_97	GCAGCCCUGUGCUCAGAGGC
Lga_VCP_98	CAGCCCUGUGCUCAGAGGCU
Lga_VCP_99	AGCCCUGUGCUCAGAGGCUG
Lga_VCP_100	GCCCUGUGCUCAGAGGCUGC
Lga_VCP_101	CCCUGUGCUCAGAGGCUGCU
Lga_VCP_102	CCUGUGCUCAGAGGCUGCUC
Lga_VCP_103	CUGUGCUCAGAGGCUGCUCU
Lga_VCP_104	UGUGCUCAGAGGCUGCUCUG
Lga_VCP_105	GUGCUCAGAGGCUGCUCUGC
Lga_VCP_106	UGCUCAGAGGCUGCUCUGCA
Lga_VCP_107	GCUCAGAGGCUGCUCUGCAA
Lga_VCP_108	CUCAGAGGCUGCUCUGCAAG
Lga_VCP_109	UCAGAGGCUGCUCUGCAAGC
Lga_VCP_110	CAGAGGCUGCUCUGCAAGCC
Lga_VCP_111	AGAGGCUGCUCUGCAAGCCA
Lga_VCP_112	GAGGCUGCUCUGCAAGCCAU
Lga_VCP_113	AGGCUGCUCUGCAAGCCAUC
Lga_VCP_114	GGCUGCUCUGCAAGCCAUCC
Lga_VCP_115	GCUGCUCUGCAAGCCAUCCG
Lga_VCP_116	CUGCUCUGCAAGCCAUCCGC
Lga_VCP_117	UGCUCUGCAAGCCAUCCGCA
Lga_VCP_118	GCUCUGCAAGCCAUCCGCAA
Lga_VCP_119	CUCUGCAAGCCAUCCGCAAG
Lga_VCP_120	UCUGCAAGCCAUCCGCAAGA
Lga_VCP_121	CUGCAAGCCAUCCGCAAGAA
Lga_VCP_122	UGCAAGCCAUCCGCAAGAAG
Lga_VCP_123	GCAAGCCAUCCGCAAGAAGA
Lga_VCP_124	CAAGCCAUCCGCAAGAAGAU
Lga_VCP_125	AAGCCAUCCGCAAGAAGAUG
Lga_VCP_126	AGCCAUCCGCAAGAAGAUGG
Lga_VCP_127	GCCAUCCGCAAGAAGAUGGA
Lga_VCP_128	CCAUCCGCAAGAAGAUGGAU
Lga_VCP_129	CAUCCGCAAGAAGAUGGAUC
Lga_VCP_130	AUCCGCAAGAAGAUGGAUCU
Lga_VCP_131	UCCGCAAGAAGAUGGAUCUC
Lga_VCP_132	CCGCAAGAAGAUGGAUCUCA
Lga_VCP_133	CGCAAGAAGAUGGAUCUCAU
Lga_VCP_134	GCAAGAAGAUGGAUCUCAUU
Lga_VCP_135	CAAGAAGAUGGAUCUCAUUG
Lga_VCP_136	AAGAAGAUGGAUCUCAUUGA
Lga_VCP_137	AGAAGAUGGAUCUCAUUGAC
Lga_VCP_138	GAAGAUGGAUCUCAUUGACC
Lga_VCP_139	AAGAUGGAUCUCAUUGACCU
Lga_VCP_140	AGAUGGAUCUCAUUGACCUA
Lga_VCP_141	GAUGGAUCUCAUUGACCUAG
Lga_VCP_142	AUGGAUCUCAUUGACCUAGA
Lga_VCP_143	UGGAUCUCAUUGACCUAGAG
Lga_VCP_144	GGAUCUCAUUGACCUAGAGG
Lga_VCP_145	GAUCUCAUUGACCUAGAGGA
Lga_EMX1_1	GGGACCACUUGGCCUUCUCC
Lga_EMX1_2	GGACCACUUGGCCUUCUCCU
Lga_EMX1_3	GACCACUUGGCCUUCUCCUC
Lga_EMX1_4	ACCACUUGGCCUUCUCCUCG
Lga_EMX1_5	CCACUUGGCCUUCUCCUCGG
Lga_EMX1_6	CACUUGGCCUUCUCCUCGGA
Lga_EMX1_7	ACUUGGCCUUCUCCUCGGAG
Lga_EMX1_8	CUUGGCCUUCUCCUCGGAGA
Lga_EMX1_9	UUGGCCUUCUCCUCGGAGAG
Lga_EMX1_10	UGGCCUUCUCCUCGGAGAGC
Lga_EMX1_11	GGCCUUCUCCUCGGAGAGCC
Lga_EMX1_12	GCCUUCUCCUCGGAGAGCCU
Lga_EMX1_13	CCUUCUCCUCGGAGAGCCUG
Lga_EMX1_14	CUUCUCCUCGGAGAGCCUGC
Lga_EMX1_15	UUCUCCUCGGAGAGCCUGCC
Lga_EMX1_16	UCUCCUCGGAGAGCCUGCCU
Lga_EMX1_17	CUCCUCGGAGAGCCUGCCUG
Lga_EMX1_18	UCCUCGGAGAGCCUGCCUGC
Lga_EMX1_19	CCUCGGAGAGCCUGCCUGCC
Lga_EMX1_20	CUCGGAGAGCCUGCCUGCCU
Lga_EMX1_21	UCGGAGAGCCUGCCUGCCUG
Lga_EMX1_22	CGGAGAGCCUGCCUGCCUGG
Lga_EMX1_23	GGAGAGCCUGCCUGCCUGGG
Lga_EMX1_24	GAGAGCCUGCCUGCCUGGGC
Lga_EMX1_25	AGAGCCUGCCUGCCUGGGCG
Lga_EMX1_26	GAGCCUGCCUGCCUGGGCGG
Lga_EMX1_27	AGCCUGCCUGCCUGGGCGGG
Lga_EMX1_28	GCCUGCCUGCCUGGGCGGGC
Lga_EMX1_29	CCUGCCUGCCUGGGCGGGCC
Lga_EMX1_30	CUGCCUGCCUGGGCGGGCCC
Lga_EMX1_31	UGCCUGCCUGGGCGGGCCCG
Lga_EMX1_32	GCCUGCCUGGGCGGGCCCGC
Lga_EMX1_33	CCUGCCUGGGCGGGCCCGCC
Lga_EMX1_34	CUGCCUGGGCGGGCCCGCCC
Lga_EMX1_35	UGCCUGGGCGGGCCCGCCCG
Lga_EMX1_36	GCCUGGGCGGGCCCGCCCGC
Lga_EMX1_37	CCUGGGCGGGCCCGCCCGCC
Lga_EMX1_38	CUGGGCGGGCCCGCCCGCCA
Lga_EMX1_39	UGGGCGGGCCCGCCCGCCAC
Lga_EMX1_40	GGGCGGGCCCGCCCGCCACC
Lga_EMX1_41	GGCGGGCCCGCCCGCCACCG
Lga_EMX1_42	GCGGGCCCGCCCGCCACCGC
Lga_EMX1_43	CGGGCCCGCCCGCCACCGCA
Lga_EMX1_44	GGGCCCGCCCGCCACCGCAG
Lga_EMX1_45	GGCCCGCCCGCCACCGCAGC
Lga_EMX1_46	GCCCGCCCGCCACCGCAGCC
Lga_EMX1_47	CCCGCCCGCCACCGCAGCCU
Lga_EMX1_48	CCGCCCGCCACCGCAGCCUC
Lga_EMX1_49	CGCCCGCCACCGCAGCCUCC
Lga_EMX1_50	GCCCGCCACCGCAGCCUCCC
Lga_EMX1_51	CCCGCCACCGCAGCCUCCCA
Lga_EMX1_52	CCGCCACCGCAGCCUCCCAG
Lga_EMX1_53	CGCCACCGCAGCCUCCCAGC
Lga_EMX1_54	GCCACCGCAGCCUCCCAGCU
Lga_EMX1_55	CCACCGCAGCCUCCCAGCUG
Lga_EMX1_56	CACCGCAGCCUCCCAGCUGC
Lga_EMX1_57	ACCGCAGCCUCCCAGCUGCU
Lga_EMX1_58	CCGCAGCCUCCCAGCUGCUC
Lga_EMX1_59	CGCAGCCUCCCAGCUGCUCU
Lga_EMX1_60	GCAGCCUCCCAGCUGCUCUC
Lga_EMX1_61	CAGCCUCCCAGCUGCUCUCC
Lga_EMX1_62	AGCCUCCCAGCUGCUCUCCG
Lga_EMX1_63	GCCUCCCAGCUGCUCUCCGU
Lga_EMX1_64	CCUCCCAGCUGCUCUCCGUG
Lga_EMX1_65	CUCCCAGCUGCUCUCCGUGU
Lga_EMX1_66	UCCCAGCUGCUCUCCGUGUC
Lga_EMX1_67	CCCAGCUGCUCUCCGUGUCU
Lga_EMX1_68	CCAGCUGCUCUCCGUGUCUC
Lga_EMX1_69	CAGCUGCUCUCCGUGUCUCC
Lga_EMX1_70	AGCUGCUCUCCGUGUCUCCA
Lga_EMX1_71	GCUGCUCUCCGUGUCUCCAA
Lga_EMX1_72	CUGCUCUCCGUGUCUCCAAU
Lga_EMX1_73	UGCUCUCCGUGUCUCCAAUC
Lga_EMX1_74	GCUCUCCGUGUCUCCAAUCU
Lga_EMX1_75	CUCUCCGUGUCUCCAAUCUC
Lga_EMX1_76	UCUCCGUGUCUCCAAUCUCC
Lga_EMX1_77	CUCCGUGUCUCCAAUCUCCC
Lga_EMX1_78	UCCGUGUCUCCAAUCUCCCU
Lga_EMX1_79	CCGUGUCUCCAAUCUCCCUU
Lga_EMX1_80	CGUGUCUCCAAUCUCCCUUU
Lga_EMX1_81	GUGUCUCCAAUCUCCCUUUU
Lga_EMX1_82	UGUCUCCAAUCUCCCUUUUG
Lga_EMX1_83	GUCUCCAAUCUCCCUUUUGU
Lga_EMX1_84	UCUCCAAUCUCCCUUUUGUU
Lga_EMX1_85	CUCCAAUCUCCCUUUUGUUU
Lga_EMX1_86	UCCAAUCUCCCUUUUGUUUU
Lga_EMX1_87	CCAAUCUCCCUUUUGUUUUG
Lga_EMX1_88	CAAUCUCCCUUUUGUUUUGA
Lga_EMX1_89	AAUCUCCCUUUUGUUUUGAU
Lga_EMX1_90	AUCUCCCUUUUGUUUUGAUG
Lga_EMX1_91	UCUCCCUUUUGUUUUGAUGC
Lga_EMX1_92	CUCCCUUUUGUUUUGAUGCA
Lga_EMX1_93	UCCCUUUUGUUUUGAUGCAU
Lga_EMX1_94	CCCUUUUGUUUUGAUGCAUU
Lga_EMX1_95	CCUUUUGUUUUGAUGCAUUU
Lga_EMX1_96	CUUUUGUUUUGAUGCAUUUC
Lga_EMX1_97	UUUUGUUUUGAUGCAUUUCU
Lga_EMX1_98	UUUGUUUUGAUGCAUUUCUG
Lga_EMX1_99	UUGUUUUGAUGCAUUUCUGU
Lga_EMX1_100	UGUUUUGAUGCAUUUCUGUU
Lga_EMX1_101	GUUUUGAUGCAUUUCUGUUU
Lga_EMX1_102	UUUUGAUGCAUUUCUGUUUU
Lga_EMX1_103	UUUGAUGCAUUUCUGUUUUA
Lga_EMX1_104	UUGAUGCAUUUCUGUUUUAA
Lga_EMX1_105	UGAUGCAUUUCUGUUUUAAU
Lga_EMX1_106	GAUGCAUUUCUGUUUUAAUU
Lga_EMX1_107	AUGCAUUUCUGUUUUAAUUU
Lga_EMX1_108	UGCAUUUCUGUUUUAAUUUA
Lga_EMX1_109	GCAUUUCUGUUUUAAUUUAU
Lga_EMX1_110	CAUUUCUGUUUUAAUUUAUU
Lga_EMX1_111	AUUUCUGUUUUAAUUUAUUU
Lga_EMX1_112	UUUCUGUUUUAAUUUAUUUU
Lga_EMX1_113	UUCUGUUUUAAUUUAUUUUC
Lga_EMX1_114	UCUGUUUUAAUUUAUUUUCC
Lga_EMX1_115	CUGUUUUAAUUUAUUUUCCA
Lga_EMX1_116	UGUUUUAAUUUAUUUUCCAG
Lga_EMX1_117	GUUUUAAUUUAUUUUCCAGG
Lga_EMX1_118	UUUUAAUUUAUUUUCCAGGC
Lga_EMX1_119	UUUAAUUUAUUUUCCAGGCA
Lga_EMX1_120	UUAAUUUAUUUUCCAGGCAC
Lga_EMX1_121	UAAUUUAUUUUCCAGGCACC
Lga_EMX1_122	AAUUUAUUUUCCAGGCACCA
Lga_EMX1_123	AUUUAUUUUCCAGGCACCAC
Lga_EMX1_124	UUUAUUUUCCAGGCACCACU
Lga_EMX1_125	UUAUUUUCCAGGCACCACUG
Lga_EMX1_126	UAUUUUCCAGGCACCACUGU
Lga_EMX1_127	AUUUUCCAGGCACCACUGUA
Lga_EMX1_128	UUUUCCAGGCACCACUGUAG
Lga_EMX1_129	UUUCCAGGCACCACUGUAGU
Lga_EMX1_130	UUCCAGGCACCACUGUAGUU
Lga_EMX1_131	UCCAGGCACCACUGUAGUUU
Lga_EMX1_132	CCAGGCACCACUGUAGUUUA
Lga_EMX1_133	CAGGCACCACUGUAGUUUAG
Lga_EMX1_134	AGGCACCACUGUAGUUUAGU
Lga_EMX1_135	GGCACCACUGUAGUUUAGUG
Lga_EMX1_136	GCACCACUGUAGUUUAGUGA
Lga_EMX1_137	CACCACUGUAGUUUAGUGAU
Lga_EMX1_138	ACCACUGUAGUUUAGUGAUC
Lga_EMX1_139	CCACUGUAGUUUAGUGAUCC
Lga_EMX1_140	CACUGUAGUUUAGUGAUCCC
Lga_EMX1_141	ACUGUAGUUUAGUGAUCCCC
Lga_EMX1_142	CUGUAGUUUAGUGAUCCCCA
Lga_EMX1_143	UGUAGUUUAGUGAUCCCCAG
Lga_EMX1_144	GUAGUUUAGUGAUCCCCAGU
Lga_EMX1_145	UAGUUUAGUGAUCCCCAGUG
Lga_EMX1_146	AGUUUAGUGAUCCCCAGUGU
Lga_EMX1_147	GUUUAGUGAUCCCCAGUGUC
Lga_EMX1_148	UUUAGUGAUCCCCAGUGUCC
Lga_EMX1_149	UUAGUGAUCCCCAGUGUCCC
Lga_EMX1_150	UAGUGAUCCCCAGUGUCCCC
Lga_EMX1_151	AGUGAUCCCCAGUGUCCCCC
Lga_EMX1_152	GUGAUCCCCAGUGUCCCCCU
Lga_EMX1_153	UGAUCCCCAGUGUCCCCCUU
Lga_EMX1_154	GAUCCCCAGUGUCCCCCUUC
Lga_EMX1_155	AUCCCCAGUGUCCCCCUUCC
Lga_EMX1_156	UCCCCAGUGUCCCCCUUCCC
Lga_EMX1_157	CCCCAGUGUCCCCCUUCCCU
Lga_EMX1_158	CCCAGUGUCCCCCUUCCCUA
Lga_EMX1_159	CCAGUGUCCCCCUUCCCUAU
Lga_EMX1_160	CAGUGUCCCCCUUCCCUAUG
Lga_EMX1_161	AGUGUCCCCCUUCCCUAUGG
Lga_EMX1_162	GUGUCCCCCUUCCCUAUGGG
Lga_EMX1_163	UGUCCCCCUUCCCUAUGGGA
Lga_EMX1_164	GUCCCCCUUCCCUAUGGGAA
Lga_EMX1_165	UCCCCCUUCCCUAUGGGAAU
Lga_EMX1_166	CCCCCUUCCCUAUGGGAAUA
Lga_EMX1_167	CCCCUUCCCUAUGGGAAUAA
Lga_EMX1_168	CCCUUCCCUAUGGGAAUAAU
Lga_EMX1_169	CCUUCCCUAUGGGAAUAAUA
Lga_EMX1_170	CUUCCCUAUGGGAAUAAUAA
Lga_EMX1_171	UUCCCUAUGGGAAUAAUAAA
Lga_EMX1_172	UCCCUAUGGGAAUAAUAAAA
Lga_EMX1_173	CCCUAUGGGAAUAAUAAAAG
Lga_EMX1_174	CCUAUGGGAAUAAUAAAAGU
Lga_EMX1_175	CUAUGGGAAUAAUAAAAGUC
Lga_EMX1_176	UAUGGGAAUAAUAAAAGUCU
Lga_EMX1_177	AUGGGAAUAAUAAAAGUCUC
Lga_EMX1_178	UGGGAAUAAUAAAAGUCUCU
Lga_EMX1_179	GGGAAUAAUAAAAGUCUCUC
Lga_EMX1_180	GGAAUAAUAAAAGUCUCUCU
Lga_EMX1_181	GAAUAAUAAAAGUCUCUCUC
Lga_EMX1_182	AAUAAUAAAAGUCUCUCUCU
Lga_EMX1_183	AUAAUAAAAGUCUCUCUCUU
Lga_EMX1_184	UAAUAAAAGUCUCUCUCUUA
Lga_EMX1_185	AAUAAAAGUCUCUCUCUUAA
Lga_EMX1_186	AUAAAAGUCUCUCUCUUAAU
Lga_EMX1_187	UAAAAGUCUCUCUCUUAAUG
Lga_EMX1_188	AAAAGUCUCUCUCUUAAUGA
Lga_EMX1_189	AAAGUCUCUCUCUUAAUGAC
Lga_EMX1_190	AAGUCUCUCUCUUAAUGACA
Lga_EMX1_191	AGUCUCUCUCUUAAUGACAC
Lga_EMX1_192	GUCUCUCUCUUAAUGACACG
Lga_EMX1_193	UCUCUCUCUUAAUGACACGG
Lga_EMX1_194	CUCUCUCUUAAUGACACGGG
Lga_EMX1_195	UCUCUCUUAAUGACACGGGC
Lga_EMX1_196	CUCUCUUAAUGACACGGGCA
Lga_EMX1_197	UCUCUUAAUGACACGGGCAU
Lga_EMX1_198	CUCUUAAUGACACGGGCAUC
Lga_EMX1_199	UCUUAAUGACACGGGCAUCC
Lga_EMX1_200	CUUAAUGACACGGGCAUCCA
Lga_EMX1_201	UUAAUGACACGGGCAUCCAG
Lga_EMX1_202	UAAUGACACGGGCAUCCAGC
Lga_EMX1_203	AAUGACACGGGCAUCCAGCU
Lga_EMX1_204	AUGACACGGGCAUCCAGCUC
Lga_EMX1_205	UGACACGGGCAUCCAGCUCC
Lga_EMX1_206	GACACGGGCAUCCAGCUCCA
Lga_EMX1_207	ACACGGGCAUCCAGCUCCAG
Lga_EMX1_208	CACGGGCAUCCAGCUCCAGC
Lga_EMX1_209	ACGGGCAUCCAGCUCCAGCC
Lga_EMX1_210	CGGGCAUCCAGCUCCAGCCC
Lga_EMX1_211	GGGCAUCCAGCUCCAGCCCC
Lga_EMX1_212	GGCAUCCAGCUCCAGCCCCA
Lga_EMX1_213	GCAUCCAGCUCCAGCCCCAG
